# Supplementary material for: Modeling of Anticancer Sulfonamide Derivatives Lipophilicity by Chemometric and Quantitative Structure-Retention Relationships Approaches
Source: Molecules. 2022 Jun 21;27(13):3965. doi: 10.3390/molecules27133965 (PMC9268166; doi:10.3390/molecules27133965)
Supplement: Supplementary file 1 [file molecules-27-03965-s001.zip]

Archive with 1 entries (1 files):
- molecules-1759529-supplementary.pdf
